# Supplementary material for: Fungiculture in Termites Is Associated with a Mycolytic Gut Bacterial Community
Source: mSphere. 2019 May 15;4(3):e00165-19. doi: 10.1128/mSphere.00165-19 (PMC6520439; doi:10.1128/mSphere.00165-19)
Supplement: TABLE S3 [file mSphere.00165-19-st003.xlsx]

## Sheet: Sheet1
Table S3
Level	Taxa	Macrotermes natalensis		Odontotermes sp		Cubitermes ugandensis		Neocapritermes taracua		Termes hospes		Cornitermes sp.		Microcerotermes parvus		Nasutitermes corniger
		Metagenome	16S rRNA	Metagenome	16S rRNA	Metagenome	16S rRNA	Metagenome	16S rRNA	Metagenome	16S rRNA	Metagenome	16S rRNA	Metagenome	16S rRNA	Metagenome	16S rRNA
Phylum	Spirochaetes	0.034	0.0235649	0.069	0.171796	0.01	0.105884	0.109	0.166503	0.084	0.219255	0.336	0.548286	0.503	0.702431	0.462	0.662276
	Firmicutes	0.259	0.300914	0.236	0.221704	0.091	0.414335	0.221	0.47168	0.251	0.402317	0.163	0.162025	0.129	0.0341835	0.122	0.0454614
	Bacteroidetes	0.3	0.385825	0.249	0.367959	0.126	0.188513	0.146	0.144431	0.089	0.119508	0.038	0.0725332	0.049	0.0441288	0.041	0.0433458
	Proteobacteria	0.079	0.120926	0.076	0.102392	0.093	0.108549	0.096	0.0822265	0.114	0.120552	0.033	0.0399335	0.04	0.0278678	0.043	0.0250101
	Fibrobacteres	0.001	0.00220074	0.006	0.00231662	0.001	0.00010607	0.001	0.000408291	0.001	0.000929321	0.045	0.0124912	0.08	0.0886448	0.129	0.135956
	Planctomycetes	0.033	0.0553682	0.017	0.0301978	0.017	0.0522527	0.035	0.0136417	0.056	0.0297383	0.014	0.0132499	0.003	0.00246011	0.002	0.00104523
	Actinobacteria	0.011	0.0346674	0.019	0.021934	0.007	0.030389	0.022	0.0282681	0.008	0.00880334	0.003	0.00836833	0.005	0.00702544	0.003	0.00603214
	Synergistetes	0.008	0.00473498	0.006	0.0512837	0.001	0.0189732	0.007	0.0378349	0.018	0.0572721	0.001	0.00452135	0.001	0.00124216	0.001	0.00289643
	Acidobacteria	0.001	0.00187556	0.001	0.00101111	0.001	0.00197555	0.012	0.0177727	0.003	0.00917795	0.001	0.00105754	0.005	0.0249722	0.008	0.00817298
	Candidatus Saccharibacteria	0.00218012	0.00165491	0.00225483	0.000768866	0.000313359	0.000875076	0.00328878	0.000296211	0.00124752	0.000223325	0.00038111	0.000160929	7.527e-06	0	0.000723347	0.000352609
	Chloroflexi	0.0013099	0.001394	0.00144051	0.000135354	0.00360747	0.00442842	0.00393469	0.000568405	0.00220977	8.64485e-05	0.00114115	0.000214573	0.00130702	2.41978e-05	0.0011819	0.00027705
	Cyanobacteria	0.00229287	0.0119136	0.00198103	0.00105594	0.00406177	0.0031821	0.0036284	0.000904644	0.00498118	0.00030257	0.00250106	0.000260552	0.00412253	0.000209715	0.00300297	0.00167489
	Deferribacteres	0.000136718	0.00227488	0.000297784	0.00639276	8.33491e-05	0.000304951	0.00030863	0.00103274	0.000198544	0.00149124	0.000269313	0.000130276	0.000311611	0.000967914	0.000407653	0.000100746
	Elusimicrobia	0.000363376	0.0015806	0.00121305	0.00374435	0.000847263	0.0052372	0.000961069	0.0015451	0.00126649	0.00126071	0.000468041	0.000337185	0.0011353	8.87254e-05	0.00136131	0.000516321
	Tenericutes	0.000186117	0.00125091	0.000290214	0.000924106	0.000440529	0	0.000516189	0	0.000443047	0	0.000639558	0	0.000673179	0	0.000673635	0
	Verrucomicrobia	0.000946418	0.00121782	0.00093994	0.000383326	0.00114314	0.0048527	0.00247508	0.00163316	0.00222808	0.000439446	0.00111983	0.000605401	0.00222509	2.41978e-05	0.00142739	0.000151118
	Lentisphaerae	0.000946418	0	0.00093994	0	0.00114314	0.0127814	0.00247508	0.00497154	0.00222808	0.000432242	0.00111983	0.000337185	0.00222509	0	0.00142739	7.55591e-05
	TG3 phylum	0	0	0	0	0	0.00643048	0	0.000896638	0	0.00140479	0	0.116168	0	0.0581232	0	0.060208
Genus	Treponema	0.031	0.019	0.064	0.133	0.007	0.06	0.102	0.13	0.077	0.14	0.322	0.41	0.482	0.68	0.444	0.63
	Alistipes	0.083	0.144	0.049	0.112	0.002	0.002	0.002	0.002	0.002	0	0.001	0	0.001	0.0001	0	0
	Bacteroides	0.042	0.079	0.024	0.142	0.009	0	0.013	0	0.009	0	0.003	0	0.004	0.0003	0.003	0
	Tannerella	0.0014282	0.0072	0.00326323	0.0345	0.00314458	0.016759	0.00900013	0.03083	0.00346288	0.0255455	0.000519625	0.00921896	0.00140938	0.0138815	0.000225743	0.00384092
	Clostridium	0.019	0	0.022	0	0.012	0	0.026	0	0.022	0	0.016	0	0.016	0	0.015	0
	Fibrobacter	0	0	0.003	0	0	0	0	0	0.001	0	0.006	0	0.04	0	0.073	0
	Dysgonomonas	0.018	0.0271	0.01	0.0509	0.003	0	0.005	0.001	0.003	0	0.001	0	0.001	0	0.001	0
	Desulfovibrio	0.01	0	0.009	0	0.004	0.011	0.028	0.02	0.005	0.009	0.002	0.004	0.003	0.004	0.004	0.005
	Chitinispirillum	4.50019e-05	NA	0.000142697	NA	0.00048338	NA	0.000155487	NA	0.000207242	NA	0.0329674	NA	0.0256844	NA	0.0285836	NA
	Ruminococcus	0.007	0.002	0.004	0	0.004	0.003	0.008	0.002	0.009	0.005	0.003	0	0.005	8e-06	0.005	0.0006
	Parabacteroides	0.006	0	0.009	0	0.005	0	0.013	8e-06	0.006	2e-05	0.001	0	0.002	0	0	0
	Ruminiclostridium	0.003	NA	0.004	NA	0.003	NA	0.006	NA	0.007	NA	0.004	NA	0.006	NA	0.005	NA
	Sporobacter	0	0	0.001	0	0.001	0	0.014	0	0.012	0	0.005	0	0.001	0	0.001	0
	Candidatus Adiutrix	0.003	0	0.006	0	0	0	0.012	0	0.002	0	0.002	0	0.004	0	0.003	0
	Prevotella	0.00348425	0.0047	0.00488714	0.0049	0.00214488	0	0.00341268	0	0.00247854	0	0.00143347	0	0.00188519	0	0.00173867	0
	Eubacterium	0.002	0.001	0.002	0.001	0.002	0.000119329	0.006	0.00028	0.005	0	0.003	3.06532e-05	0.003	0	0.003	0
	Spirochaeta	0.000250393	5e-05	0.000534982	0.002	0.000106886	0.00425605	0.000711848	0.00260185	0.000587513	0.00530938	0.0014641	0.00177789	0.00237826	0.000492023	0.00199526	0.00241789
	Arcobacter	7.01809e-05	0.0034	0.0016653	0.0105	0.000157392	0	6.54791e-05	2.40171e-05	0.000283478	7.20404e-06	0.000196982	0	9.97685e-05	2.41978e-05	0.000229744	0
	Enterobacter	0.000236654	0.0032	0.000203579	0.0107	3.7241e-05	0.000172364	0.00011093	0	0.000169197	0	3.22785e-05	0	4.9861e-05	0	0.000102947	0
	Azovibrio	0	0	0	0	0.001	0	0	0	0.014	0	0	0	0	0	0	0
	Oscillibacter	0.00163455	0.0014	0.00197142	0.0004	0.000735908	0	0.00207229	0	0.00157755	0	0.000705403	0	0.000331315	0	0.000601127	0
	Odoribacter	0.00125495	0.0032	0.00195782	0.0017	0.000606295	0	0.000727303	0	0.000556928	0	0.000417214	0	0.000351387	0	0.000312192	0
	Catabacter	0.00124999	0.0039	0.00101077	0.0024	0.000204398	0.000119329	0.000587227	9.60684e-05	0.000505896	0	0.000160618	2.29899e-05	0.000348065	0	0.000379588	0
	Sulfurospirillum	0.000231235	0.0078	0.000975206	3e-05	2.45703e-05	0	3.41473e-05	0	3.30767e-05	0	0.000198224	0.00146369	3.72492e-05	0	2.73838e-05	0
	Turicibacter	4.56129e-05	0	6.30443e-05	4e-06	0.000146012	0.000371244	0.000191256	0.00166519	0.000337483	0.00184423	0.000465171	0.00101922	0.00150099	0.000524287	0.000783808	0.00114598
	Papillibacter	0	0.0039	0	0	0	0.000331468	0	0.000984701	0	0.000122469	0	4.59798e-05	0	0	0	8.81523e-05
	Sphingomonas	0.000181725	0.0035	0.000187737	0.0001	7.95703e-05	9.28111e-05	0.000146518	1.60114e-05	0.000248863	0	6.96286e-05	1.53266e-05	0.000114	0	4.87544e-05	1.25932e-05
	Methylobacterium	0.000109376	0.003	0.000119806	5e-05	4.05003e-05	2.65175e-05	9.12904e-05	1.60114e-05	7.06669e-05	7.20404e-06	5.87907e-05	7.66331e-06	7.72954e-05	0	9.04023e-05	0
	Desulforhopalus	6.80171e-05	0.0029	3.29452e-05	4e-05	2.19054e-05	0.000119329	5.59222e-05	4.80342e-05	3.20549e-05	0	1.04741e-05	0	1.26177e-05	0	5.35691e-05	0
	Dendrosporobacter	7.37972e-05	0.0019	9.95386e-05	0.0006	3.93461e-05	0	0.00018669	8.0057e-06	0.000203531	0	3.76369e-05	0	4.21862e-05	0	5.04003e-05	0
